# Supplementary material for: Stable representation of a naturalistic movie emerges from episodic activity with gain variability
Source: Nat Commun. 2021 Aug 27;12:5170. doi: 10.1038/s41467-021-25437-2 (PMC8397750; doi:10.1038/s41467-021-25437-2)
Supplement: Supplementary file 4 — Supplementary Software [file 41467_2021_25437_MOESM4_ESM.zip]

Archive with 15 entries (11 files):
- sample_code_for_submission/
- sample_code_for_submission/.ipynb_checkpoints/
- sample_code_for_submission/.ipynb_checkpoints/sample_code-checkpoint.ipynb
- sample_code_for_submission/dff_data_example.p
- sample_code_for_submission/readme.txt
- sample_code_for_submission/sample_code.ipynb
- sample_code_for_submission/SPUD_adjusted/
- sample_code_for_submission/SPUD_adjusted/angle_fns.py
- sample_code_for_submission/SPUD_adjusted/fit_helper_fns.py
- sample_code_for_submission/SPUD_adjusted/manifold_fit_and_decode_fns.py
- sample_code_for_submission/SPUD_adjusted/readme.txt
- sample_code_for_submission/SPUD_adjusted/__pycache__/
- sample_code_for_submission/SPUD_adjusted/__pycache__/angle_fns.cpython-37.pyc
- sample_code_for_submission/SPUD_adjusted/__pycache__/fit_helper_fns.cpython-37.pyc
- sample_code_for_submission/SPUD_adjusted/__pycache__/manifold_fit_and_decode_fns.cpython-37.pyc
