# Supplementary material for: Stable representation of a naturalistic movie emerges from episodic activity with gain variability
Source: Nat Commun. 2021 Aug 27;12:5170. doi: 10.1038/s41467-021-25437-2 (PMC8397750; doi:10.1038/s41467-021-25437-2)
Supplement: Supplementary file 4 — Supplementary Software [file 41467_2021_25437_MOESM4_ESM.zip › sample_code_for_submission/readme.txt]

System requirements:
Hardware Requirements:
a standard computer

Software Requirements:
python 3
python dependencies:
numpy
scipy
matplotlib
seaborn
pickle
sys
os

Instructions:
run the jupyter notebook to reproduce figures shown in the manuscript. 
(runtime on a standard computer < 5 min)
