# Supplementary material for: Stable representation of a naturalistic movie emerges from episodic activity with gain variability
Source: Nat Commun. 2021 Aug 27;12:5170. doi: 10.1038/s41467-021-25437-2 (PMC8397750; doi:10.1038/s41467-021-25437-2)
Supplement: Supplementary file 4 — Supplementary Software [file 41467_2021_25437_MOESM4_ESM.zip › sample_code_for_submission/sample_code.ipynb]

# %% [code]
from __future__ import division
import numpy as np
import numpy.linalg as la
import sys, os 
import matplotlib.pyplot as plt
from mpl_toolkits.mplot3d import Axes3D
#from sklearn.manifold import Isomap
import scipy.io
import scipy
import pickle

%matplotlib notebook


## Please put the folder "SPUD_adjusted" in the same folder as the python notebook
gen_fn_dir = os.path.abspath('.') + '/SPUD_adjusted'
sys.path.append(gen_fn_dir)
import manifold_fit_and_decode_fns as mff
import fit_helper_fns as fhf
import angle_fns as af

# %% [code]
import seaborn as sns
sns.set()
sns.set_style("whitegrid", {'axes.grid' : False, 'axes.labelcolor': '0', 'text.color':'0', 'xtick.color':'0', 'ytick.color':'0'})

SMALL_SIZE = 15
MEDIUM_SIZE = 21
BIGGER_SIZE = 21

plt.rc('font', size=SMALL_SIZE)          # controls default text sizes
plt.rc('axes', titlesize=BIGGER_SIZE)     # fontsize of the axes title
plt.rc('axes', labelsize=MEDIUM_SIZE)    # fontsize of the x and y labels
plt.rc('xtick', labelsize=SMALL_SIZE)    # fontsize of the tick labels
plt.rc('ytick', labelsize=SMALL_SIZE)    # fontsize of the tick labels
plt.rc('legend', fontsize=SMALL_SIZE)    # legend fontsize
plt.rc('figure', titlesize=BIGGER_SIZE)  # fontsize of the figure title

# %% [code]
## load DF/F data from one example imaging field
## dff is the DF/F signals; dff_recon is the reconstructed DF/F from TCA components; dff_transformed is the Isomap projections of dff_recon
with open(os.path.abspath('.') + '/dff_data_example.p', 'rb') as f:
    [dff,dff_recon,dff_transformed] = pickle.load(f) 

# %% [code]
print(dff.shape) # 140 neurons x 350 timepoints x 180 trials 
print(dff_recon.shape) # 140 neurons x 350 timepoints x 180 trials
print(dff_transformed.shape) # 63000 timepoints x 10 Isomap dimensions; 63000 = 350*180

# %% [markdown]
## Visualize the DF/F data (Fig 3b)

# %% [code]
zz = 3 #example neuron index

n_trial = dff.shape[2]
n_week = int(n_trial/30)

dff_norm = dff[:,:,:]/np.linalg.norm(dff[:,:,:],axis=(1,2))[:,np.newaxis,np.newaxis]*np.sqrt(dff.shape[1]*dff.shape[2])

f,a = plt.subplots(1,3,figsize=(9,5), gridspec_kw={'width_ratios': [15,15,1]})
plt.sca(a[0])
plt.imshow(dff_norm[zz,:,:].T, aspect='auto',cmap='jet',vmin=0,vmax=10)

for i in range(1,n_week):
    plt.plot([0,349],[30*i,30*i],'w-')
plt.plot([49,49],[0,n_trial-1],'w--')

plt.yticks(np.arange(30,n_trial+1,30)-1,range(30,n_trial+1,30))
plt.xlabel('Time (sec)')
plt.ylabel('Trial')
plt.xticks([0,49,349],[0,5,35])
plt.title('Norm $\Delta F/F$')

plt.sca(a[1])
plt.imshow(dff_recon[zz,:,:].T, aspect='auto',cmap='jet',vmin=0,vmax=10)
for i in range(1,n_week):
    plt.plot([0,349],[30*i,30*i],'w-')
plt.plot([49,49],[0,n_trial-1],'w--')

plt.yticks([])
plt.xlabel('Time (sec)')
plt.xticks([0,49,349],[0,5,35])
plt.colorbar(ax = a[:2], cax=a[2],shrink=0.5,ticks=[0,10])
plt.title('Recon norm $\Delta F/F$')


plt.tight_layout()

# %% [markdown]
## Visualize the neural manifold (Fig 4a)

# %% [code]
fig = plt.figure(figsize=(5,4))
ax = Axes3D(fig)
ax.view_init(elev=60, azim=200) #adjust the viewing angle
t = 350
t0=50

flag=1
d0 = 0
d1=1
d2 =2


for i in range(n_trial):
    ax.scatter(dff_transformed[t*(i)+t0:t*(i+1),d0],dff_transformed[t*(i)+t0:t*(i+1),d1], dff_transformed[t*(i)+t0:t*(i+1),d2],c = plt.cm.viridis(np.arange(t0,t)/t), s=1)
    ax.scatter(dff_transformed[t*i:t0 + t*i,d0],dff_transformed[t*i:t0 + t*i,d1],dff_transformed[t*i:t0+ t*i,d2],c ='r',s=1)

ax.set_axis_off()


# %% [markdown]
## Decode time from the neural manifold using SPUD
### original code of SPUD is from https://fietelab.mit.edu/code/, I included a slightly modified version in the folder "SPUD_adjusted"

# %% [code]
#choose how many dimensions of transformed DF/F we want to fit    
fit_dim = 2
#choose how many Knots we want to have for the spline fitting
nKnots = 10
#choose method for ordering knots
knot_order = 'wt_per_len'
#choose loss function for spline fitting
penalty_type = 'mult_len'


train_frac = 0.8
curr_mani = dff_transformed[:,:fit_dim]
nPoints = len(curr_mani)
nTrain = np.round(train_frac * nPoints).astype(int)


#the variable I'd like to decode here is the time in the movie 
n_trial = int(nPoints/350)
ref_t = np.tile(np.arange(1,351),n_trial)/350.0 #normalized the variable to [0,1]


fit_params = {'dalpha' : 0.0005, 'knot_order' : knot_order,
    'penalty_type' : penalty_type, 'nKnots' : nKnots}


#set training data and test data
train_idx = np.random.choice(nPoints, size=nTrain, replace=False)
test_idx = np.array([idx for idx in range(nPoints) if idx not in train_idx])
data_to_fit = curr_mani[train_idx].copy()
data_to_decode = curr_mani[test_idx].copy()


# %% [code]
# Initialization of SPUD
fitter = mff.PiecewiseLinearFit(data_to_fit, fit_params)
unord_knots = fitter.get_new_initial_knots()
init_knots = fitter.order_knots(unord_knots, method=fit_params['knot_order'])
loop_init = fhf.loop_knots(init_knots)
init_tt, init_curve = fhf.get_curve_from_knots(loop_init, 'eq_vel')

# Optimization of SPUD: fit training data
curr_fit_params = {'init_knots' : init_knots, 'penalty_type' : 
    fit_params['penalty_type']}
fitter.fit_data(curr_fit_params)
fit_results = dict(fit_params)
fit_results['init_knots'] = init_knots
fit_results['loop_init_knots'] = loop_init
fit_results['init_tt'], fit_results['init_curve'] = init_tt, init_curve

fit_results['final_knots'] = fitter.saved_knots[0]['knots']
fit_results['loop_final_knots'] = fhf.loop_knots(fitter.saved_knots[0]['knots'])
fit_results['tt'], fit_results['curve'] = fhf.get_curve_from_knots(fit_results['loop_final_knots'], 'eq_vel')

fit_results['fit_err'] = fitter.saved_knots[0]['err']

# %% [code]
#Plot spline fitted to training set
i0 = 0; i1 = 1; i2 = 2

fig = plt.figure(figsize=(5,4))
plt.scatter(data_to_fit[::2,i0], data_to_fit[::2,i1], c = 'k', s=5) #plot training data 
plt.plot(fit_results['loop_final_knots'][:,i0], fit_results['loop_final_knots'][:,i1], c='w', lw=2) #plot fitted spline
plt.axis('off')
plt.show()


#Decode the variable from test set 
dec_angle, mse = mff.decode_from_passed_fit(data_to_decode, fit_results['tt'][:-1], fit_results['curve'][:-1], ref_t[test_idx])

#Plot decoding results
plt.figure(figsize=(5,4))
plt.xticks([0,5,35])
plt.yticks([0,5,35])
plt.scatter(dec_angle*35,ref_t[test_idx]*35,s=0.05,c='k')
plt.plot([0,35],[0,35],'b--')
plt.plot([5,5],[0,35],'b--')
plt.plot([0,35],[5,5],'b--')

plt.xlim([0,35])
plt.ylim([0,35])
plt.ylabel('Decoded time (sec)')
plt.xlabel('Ground truth time (sec)')
plt.tight_layout()

#Plot decoding results by coloring the neural manifold with decoded time
fig = plt.figure(figsize=(5,4))
ax = Axes3D(fig)
ax.view_init(elev=270) #adjust the viewing angle
t = 350
t0=50

flag=1
d0 = 0
d1=1
d2 =2

ref_t_decode = ref_t[test_idx]

for i in range(n_trial):
    plt.scatter(data_to_decode[ref_t_decode>(50./350),0],data_to_decode[ref_t_decode>(50./350),1],c = plt.cm.viridis(ref_t_decode[ref_t_decode>(50./350)]), s=1)
    plt.scatter(data_to_decode[ref_t_decode<=(50./350),0],data_to_decode[ref_t_decode<=(50./350),1],c = 'r', s=1)

ax.set_axis_off()


# %% [markdown]
## Plot distribution of variance perperdicular or parallel to the spline (Fig 6c)

# %% [code]
ref_t_decode = ref_t[test_idx]
unshift_coords = fhf.get_closest_manifold_coords(fit_results['curve'][:-1], fit_results['tt'][:-1], data_to_decode)
dec_angle, mse, shift, flip = af.shift_to_match_given_trace(unshift_coords, ref_t_decode)


tt = fit_results['tt']
if flip:
    tt = 1-tt
tt = np.mod(tt + shift, 1)


para_var_list = []
perp_var_list = []

for t in np.arange(1,351)/350:
    ind = np.where(ref_t_decode == t)[0] #index of datapoint corresponding to the same timepoint in the trial
    tmp_n_trial = len(ind) #number of trials in the test set corresponding to the selected timepoint
    
    #the spline vector
    ind_curve = np.argmin(np.abs(tt[:-1]-t))
    spline_vec = fit_results['curve'][ind_curve,:]-fit_results['curve'][ind_curve + 1,:]

    para_coord_list = np.zeros((tmp_n_trial,))
    perp_coord_list = np.zeros((tmp_n_trial,))
    
    for i in range(tmp_n_trial):
        
        #calculate coordinates of datapoint on the direction parallel/perpendicular to the spline 
        para_coord = np.dot(data_to_decode[ind[i],:],spline_vec)/scipy.linalg.norm(spline_vec)
        angle = np.arccos(np.dot(data_to_decode[ind[i],:],spline_vec)/scipy.linalg.norm(data_to_decode[ind[i],:])/scipy.linalg.norm(spline_vec))
        perp_coord = np.sin(angle)*scipy.linalg.norm(data_to_decode[ind[i],:])
        
        para_coord_list[i] = para_coord
        perp_coord_list[i] = perp_coord
    
    para_var_list.append(np.var(para_coord_list))
    perp_var_list.append(np.var(perp_coord_list))

# %% [code]
f,a = plt.subplots(1,1,figsize = (5,4))
plt.hist(para_var_list,np.linspace(0,25,50),histtype='step',density=True,lw=2, color='r')
plt.hist(perp_var_list,np.linspace(0,25,50),histtype='step',density=True,lw=2, color='b')
plt.legend(['parallel to spline', 'perpendicular to spline'])
plt.xlabel('Variance')
plt.xticks(range(0,26,5))
plt.ylabel('Probability density')
plt.title('All trials')
plt.tight_layout()

# %% [code]
