# Supplementary material for: Stable representation of a naturalistic movie emerges from episodic activity with gain variability
Source: Nat Commun. 2021 Aug 27;12:5170. doi: 10.1038/s41467-021-25437-2 (PMC8397750; doi:10.1038/s41467-021-25437-2)
Supplement: Supplementary file 4 — Supplementary Software [file 41467_2021_25437_MOESM4_ESM.zip › sample_code_for_submission/SPUD_adjusted/readme.txt]

The original code for SPUD is from https://fietelab.mit.edu/code/. 
The original SPUD code is designed for decoding angles (ranging from 0 to 2*pi), 
here I made minor changes so that it can be used to decode variables ranging from 0 to 1. 

what i've changed:
1. manifold_fit_and_decode_fns
in "def decode_from_passed_fit", I deleted "2*pi*" before "fit_coords".


2. angle_fns
change 2pi to 1
change circular difference for angle to for variables ranging from 0 to 1 (the if statement: if diff>0.5).
